# Supplementary material for: M6A-dependent RNA condensation underlies FUS autoregulation and can be harnessed for ALS therapy development
Source: Sci Adv. 2025 Jul 23;11(30):eadx1357. doi: 10.1126/sciadv.adx1357 (PMC12285722; doi:10.1126/sciadv.adx1357)
Supplement: Supplementary file 2 — Tables S2, S3, and S5 [file sciadv.adx1357_tables_s2_s3_and_s5.zip]

Archive with 3 entries (3 files):
- adx1357_table_s2.xlsx
- adx1357_table_s3.xlsx
- adx1357_table_s5.xlsx
